# Supplementary material for: The risk of inappropriate empiric treatment and its outcomes based on pathogens in non-ventilated (nvHABP), ventilated (vHABP) hospital-acquired and ventilator-associated (VABP) bacterial pneumonia in the US, 2012–2019
Source: BMC Infect Dis. 2022 Oct 5;22:775. doi: 10.1186/s12879-022-07755-y (PMC9533487; doi:10.1186/s12879-022-07755-y)
Supplement: Supplementary file 1 — Additional file 1: Table S1. Infection characteristics and inappropriate empiric treatment. [file 12879_2022_7755_MOESM1_ESM.xlsx]

## Sheet: Sheet1
Supplemental Table 1. Infection characteristics and inappropriate empiric treatment
	nvHABP	%	vHABP	%	VABP	%	P-value
	N = 4728		N = 4561		N = 8530
Organism
Gram negative
Enterobacteriales
Klebsiella pneumoniae	608	0.128596	545	0.119491	1078	0.126377	0.375
IET	47	0.0773026	21	0.0385321	57	0.0528757	0.054
Indeterminate	34	0.0559211	27	0.0495413	52	0.0482375
Non-IET	527	0.866776	497	0.911927	969	0.898887
Proteus mirabilis	98	0.0207276	110	0.0241175	210	0.024619	0.345
IET	12	0.122449	1	0.00909091	7	0.0333333	0.001
Indeterminate	4	0.0408163	7	0.0636364	5	0.0238095
Non-IET	82	0.836735	102	0.927273	198	0.942857
Escherichia coli	566	0.119712	599	0.131331	738	0.0865182	<0.001
IET	51	0.090106	38	0.0634391	35	0.0474255	0.018
Indeterminate	28	0.04947	28	0.0467446	26	0.0352304
Non-IET	487	0.860424	533	0.889816	677	0.917344
Enterobacter cloacae	238	0.0503384	242	0.0530585	581	0.0681125	<0.001
IET	21	0.0882353	20	0.0826446	59	0.101549	0.279
Indeterminate	22	0.092437	11	0.0454545	42	0.0722892
Non-IET	195	0.819328	211	0.871901	480	0.826162
Providencia spp	7	0.00148054	13	0.00285025	18	0.0021102	0.359
IET	2	0.285714	1	0.0769231	2	0.111111	0.472
Indeterminate	0	0	0	0	0	0
Non-IET	5	0.714286	12	0.923077	16	0.888889
Serratia marcescens	217	0.0458968	221	0.0484543	609	0.0713951	<0.001
IET	15	0.0691244	11	0.0497738	42	0.0689655	0.847
Indeterminate	16	0.0737327	17	0.0769231	40	0.0656814
Non-IET	186	0.857143	193	0.873303	527	0.865353
Morganella morganii	18	0.00380711	24	0.005262	48	0.0056272	0.357
IET	1	0.0555556	1	0.0416667	3	0.0625	0.719
Indeterminate	0	0	1	0.0416667	5	0.104167
Non-IET	17	0.944444	22	0.916667	40	0.833333
Enterobacter aerogenes	119	0.0251692	124	0.027187	383	0.0449004	<0.001
IET	11	0.092437	8	0.0645161	18	0.0469974	0.27
Indeterminate	5	0.0420168	6	0.0483871	28	0.073107
Non-IET	103	0.865546	110	0.887097	337	0.879896
Proteus other	4	0.000846024	5	0.00109625	14	0.00164127	0.433
IET	0	0	0	0	2	0.142857	1
Indeterminate	0	0	0	0	1	0.0714286
Non-IET	4	1	5	1	11	0.785714
Citrobacter freundii	21	0.00444162	32	0.00701601	66	0.0077374	0.079
IET	2	0.0952381	2	0.0625	2	0.030303	0.081
Indeterminate	3	0.142857	0	0	3	0.0454545
Non-IET	16	0.761905	30	0.9375	61	0.924242
Klebsiella oxytoca	104	0.0219966	125	0.0274063	281	0.0329426	0.001
IET	9	0.0865385	4	0.032	14	0.0498221	0.059
Indeterminate	10	0.0961538	4	0.032	12	0.0427046
Non-IET	85	0.817308	117	0.936	255	0.907473
Enterobacter other	21	0.00444162	12	0.002631	53	0.00621336	0.017
IET	0	0	1	0.0833333	2	0.0377358	0.596
Indeterminate	1	0.047619	0	0	1	0.0188679
Non-IET	20	0.952381	11	0.916667	50	0.943396
Citrobacter other	32	0.00676819	39	0.00855076	129	0.0151231	<0.001
IET	2	0.0625	2	0.0512821	3	0.0232558	0.386
Indeterminate	4	0.125	4	0.102564	7	0.0542636
Non-IET	26	0.8125	33	0.846154	119	0.922481
Serratia other	8	0.00169205	9	0.00197325	35	0.00410317	0.019
IET	0	0	0	0	5	0.142857	0.556
Indeterminate	1	0.125	1	0.111111	2	0.0571429
Non-IET	7	0.875	8	0.888889	28	0.8
Klebsiella other	7	0.00148054	8	0.001754	18	0.0021102	0.71
IET	0	0	0	0	1	0.0555556	0.71
Indeterminate	0	0	1	0.125	0	0
Non-IET	7	1	7	0.875	17	0.944444
Other gram negative
Pseudomonas aeruginosa	874	0.184856	746	0.163561	1429	0.167526	0.012
IET	103	0.117849	45	0.0603217	117	0.0818754	<0.001
Indeterminate	74	0.0846682	42	0.0563003	94	0.0657803
Non-IET	697	0.797483	659	0.883378	1218	0.852344
Acinetobacter baumannii	70	0.0148054	66	0.0144705	276	0.0323564	<0.001
IET	12	0.171429	17	0.257576	43	0.155797	0.23
Indeterminate	10	0.142857	10	0.151515	31	0.112319
Non-IET	48	0.685714	39	0.590909	202	0.731884
Stenotrophomonas maltophilia	26	0.00549915	29	0.00635825	100	0.0117233	<0.001
IET	16	0.615385	22	0.758621	64	0.64	0.436
Indeterminate	0	0	0	0	0	0
Non-IET	10	0.384615	7	0.241379	36	0.36
Moraxella catarrhalis	5	0.00105753	10	0.0021925	3	0.0003517	0.006
IET	0	0	0	0	0	0	1
Indeterminate	5	1	9	0.9	3	1
Non-IET	0	0	1	0.1	0	0
Haemophilus influenzae	93	0.0196701	141	0.0309143	238	0.0279015	0.002
IET	12	0.129032	3	0.0212766	20	0.0840336	0.015
Indeterminate	23	0.247312	29	0.205674	45	0.189076
Non-IET	58	0.623656	109	0.77305	173	0.726891
Gram positive
Staphylococcus aureus	1865	0.394459	1861	0.408025	3322	0.389449	0.115
IET	99	0.0530831	56	0.0300913	118	0.0355208	<0.001
Indeterminate	231	0.123861	167	0.0897367	326	0.0981337
Non-IET	1535	0.823056	1638	0.880172	2878	0.866346
MRSA	797	0.16857	674	0.147775	959	0.112427	<0.001
IET	49	0.0614806	23	0.0341246	40	0.0417101	<0.001
Indeterminate	103	0.129235	52	0.0771513	74	0.0771637
Non-IET	645	0.809285	599	0.888724	845	0.881126
MSSA	1068	0.225888	1187	0.26025	2363	0.277022	<0.001
IET	50	0.0468165	33	0.0278012	78	0.0330089	0.036
Indeterminate	128	0.11985	115	0.0968829	252	0.106644
Non-IET	890	0.833333	1039	0.875316	2033	0.860347
Streptococcus pneumoniae	180	0.0380711	252	0.055251	385	0.0451348	<0.001
IET	9	0.05	6	0.0238095	16	0.0415584	0.638
Indeterminate	15	0.0833333	18	0.0714286	30	0.0779221
Non-IET	156	0.866667	228	0.904762	339	0.880519
Streptococcus other	103	0.0217851	57	0.0124973	86	0.0100821	<0.001
IET	2	0.0194175	0	0	2	0.0232558	0.73
Indeterminate	8	0.0776699	5	0.0877193	4	0.0465116
Non-IET	93	0.902913	52	0.912281	80	0.930233
Polymicrobial
2+ organisms	555	0.117386	694	0.15216	1516	0.177726	<0.001
IET	73	0.131532	57	0.0821326	141	0.0930079	<0.001
Indeterminate	102	0.183784	82	0.118156	177	0.116755
Non-IET	380	0.684685	555	0.799712	1198	0.790237
3+ organisms	60	0.0126904	69	0.0151283	159	0.0186401	0.028
IET	10	0.166667	10	0.144928	15	0.0943396	0.303
Indeterminate	15	0.25	11	0.15942	30	0.188679
Non-IET	35	0.583333	48	0.695652	114	0.716981
nvHABP = non-ventilated HABP; vHABP = ventilated HABP; VABP = ventilator-associated bacterial pneumonia; MRSA = methicillin-resistant S. aureus; MSSA = methicillin-susceptoible S. aureus; SD = standard deviation; IQR = interquartile range; IET = inappropriate empiric therapy
		.
